# Supplementary material for: Development of a behavioural welfare assessment tool for routine use with captive elephants
Source: PLoS One. 2019 Feb 6;14(2):e0210783. doi: 10.1371/journal.pone.0210783 (PMC6364905; doi:10.1371/journal.pone.0210783)
Supplement: S1 Data — (XLSX) [file pone.0210783.s002.xlsx]

## Sheet: Demographics
Table 1a. Elephant demographic information. Handling methods: FC - Free contact, PC - protected contact. *estimated age. Recent health problem indicates an acute health issue in the past 12 months
Zoo	Elephant	Species	Sex	Age	Handling method	Related within herd	Related to how many in group?	Origin	Movements	Group housed?	Calf in group?	Recent Health Problem	Body condition score	Foot score	Gait score
Zoo A	1	Elephas maximus	F	44*	PC	N	0	Wild	5	Y	Y	N	10	0	0
Zoo A	2	Elephas maximus	F	33.6633	PC	Y	4	Wild	5	Y	Y	N	8	0	8
Zoo A	3	Elephas maximus	F	16.9059	PC	Y	4	Captive born	0	Y	Y	N	8	0	0
Zoo A	4	Elephas maximus	M	13.3509	PC	N	0	Captive born	3	Y	Y	N	6	0	0
Zoo A	5	Elephas maximus	F	10.6978	PC	Y	4	Captive born	0	Y	Y	N	8	0	0
Zoo A	6	Elephas maximus	M	1.94105	PC	Y	4	Captive born	0	Y	Y	N	6	0	0
Zoo A	7	Elephas maximus	F	1.75	PC	Y	4	Captive born	0	Y	Y	N	7	0	0
Zoo B	8	Loxodonta Africana	F	33.4763	FC	N	0	Wild	2	Y	N	N	6	1	6
Zoo B	9	Loxodonta Africana	F	32.4728	FC	N	0	Wild	3	Y	N	N	8	1	4
Zoo B	10	Loxodonta Africana	F	32.4728	PC	N	0	Wild	2	Y	N	N	7	0	7
Zoo B	11	Loxodonta Africana	M	31.4693	PC	N	0	Wild	3	Y	N	N	6	1	4
Zoo C	12	Loxodonta Africana	F	28*	PC	N	0	Wild	2	Y	N	Y	9.8	6	0
Zoo C	13	Loxodonta Africana	F	28*	PC	Y	1	Wild	2	Y	N	Y	3.4	6	10
Zoo C	14	Loxodonta Africana	F	26*	PC	Y	1	Wild	2	Y	N	Y	8	5	0
Zoo C	15	Loxodonta Africana	F	11.8443	PC	Y	2	Captive born	0	Y	N	N	7.4	5	3
Zoo C	16	Loxodonta Africana	F	11.6188	PC	Y	2	Captive born	0	Y	N	N	8	2	0
Zoo D	17	Elephas maximus	F	30*	PC	N	0	Wild	4	Y	Y	N	9	4	0
Zoo D	18	Elephas maximus	F	30*	PC	Y	1	Wild	4	Y	Y	Y	9	6	2
Zoo D	19	Elephas maximus	F	19.0174	PC	Y	1	Captive born	1	Y	Y	N	7	4	0
Zoo D	20	Elephas maximus	F	16.3065	PC	Y	1	Captive born	0	Y	Y	Y	7	4	0
Zoo E	21	Elephas maximus	F	32.8	FC	N	0	Captive born	7	Y	Y	N	10	1	6
Zoo E	22	Elephas maximus	F	32.6048	FC	N	0	Captive born	1	Y	Y	N	6	1	4
Zoo E	23	Elephas maximus	F	32.4205	FC	Y	1	Captive born	1	Y	Y	N	8	1	8
Zoo E	24	Elephas maximus	F	30.6472	FC	Y	2	Wild	2	Y	Y	N	6	3	20
Zoo E	25	Elephas maximus	M	23.4109	PC	Y	4	Captive born	1	Y	Y	N	8	0	0
Zoo E	26	Elephas maximus	F	16.2488	FC	Y	2	Captive born	1	Y	Y	N	6	0	0
Zoo E	27	Elephas maximus	F	5.29803	FC	Y	6	Captive born	0	Y	Y	N	11	1	4
Zoo E	28	Elephas maximus	M	4.57495	FC	Y	6	Captive born	0	Y	Y	N	9	1	0
Zoo E	29	Elephas maximus	M	3.0518	FC	Y	6	Captive born	0	Y	Y	N	9	0	0
Table 1b. Brief description of enclosure sizes for the elephants in the study
	Outside space			Inside Space
Zoo A	5921 square-metre paddock with sand floor, logs, posts & pools.			Female pen 1000 square metres, male pen 48 square metres. Both floored in sand and rubber.
Zoo B	3725 square-metre paddocks with sand floor, pool & posts.			Six pens each 25.8 square-metre for femals. 102.4 square-metre pen for male. Both with sand & concrete floor.
Zoo C	38849 square-metres of grass, with logs & rocks.			Male pen = 60 square-metres; three females in a 158 square-metre pen; two females in a 143 square-metre pen. All conctrete floors.
Zoo D	2491 square-metre paddock with sand floor, pool, logs, posts & rocks.			Two sand floored 80 square-metre pens. One 80 square-metre tiled pen.
Zoo E	38445 square-metres of grass, plus a 12140 square-metre grass paddock for the male.			1500 square-metre divided into two sections, concrete floor

## Sheet: Tool-Day
Table 2a. Population summary statistics for the Daytime data when used as part of the behavioural welfare tool Trial 2, rated concurrently by 1 keeper at each of 5 zoo's and a single researcher (elephants N=29) for the purpose of testing inter-rater reliability
		Keeper					Researcher
	Scale max. range	Mean	SD	Min	Max		Mean	SD	Min	Max
1.1 Stereotypies	0 to 4	0.46	0.79	0	3		0.75	1.06558	0	3
2.1 Dust bathing	0 o 6	0.965517	1.32241	0	4		1.03448	1.23874	0	3
2.2 Rolled in sand	0 o 6	0.241379	0.576639	0	2		0.241379	0.576639	0	2
2.3 Wallowed	0 to 2	0.25	0.444262	0	1		0.2	0.410391	0	1
2.4 Interacted with water	0 o 6	0.896552	0.816999	0	2		1.48276	1.0563	0	3
3.1 Feeding	0 to 5	3.5	1.23544	0	5		3.03448	0.680481	2	4
3.2 Foraging (10cm VAS)	0 to 10	6.26552	2.25678	2	10		5.28459	1.91495	2.40964	8.79518
4.1 Walking	0 to 5	2.72414	0.701862	2	4		1.96552	0.823007	1	4
5.1 Activity (10cm VAS)	0 to 10	6.26897	2.23944	1.8	9.3		6.17406	2.14468	2.38095	10
5.2 Standing	0 o 6	2.75862	1.50369	0	5		1.17241	1.00246	0	3
6.1 Interacting environment	0 o 6	1.85	1.08942	0	4		2.82759	1.25553	0	5
6.2 Time with others (10cm VAS)	0 to 10	7.63793	1.98682	2.8	10		6.65846	2.20822	0.595238	9.52381
6.3 Affiliative behaviour	0 o 6	2.7	1.0311	1	5		3.65517	0.973795	2	6
6.4 Agonistic behaviour	0 o 6	0.4	0.753937	0	3		0.413793	0.866736	0	3
6.5 Object play	0 to 2	0.25	0.444262	0	2		0.586207	0.824502	0	2
6.6 Conspecific play	0 to 2	0.55	0.686333	0	2		0.482759	0.784706	0	2
9.1 Mental health (10cm VAS)	0 to 10	7.86	1.35468	5.4	9.7		NA	NA	NA	NA
9.2 Physical health (10cm VAS)	0 to 10	7.52	1.99225	3.3	10		NA	NA	NA	NA
9.3 Overall welfare (10cm VAS)	0 to 10	6.975	1.51618	4.5	9.6		NA	NA	NA	NA
Table 2b. Population summary statistics for the Daytime data when used as part of the behavioural welfare tool Trial 3, rated by two keepers at each of two zoo's (elephants N=11) for the purpose of assessing inter-keeper reliability
		Keeper 1					Keeper 2
	Scale max. range	Mean	SD	Min	Max		Mean	SD	Min	Max
1.1 Stereotypies	0 to 4	0.2	0.603023	0	2		0.181818	0.603023	0	2
2.1 Dust bathing	0 o 6	0.454545	0.687552	0	2		0.181818	0.603023	0	2
2.2 Rolled in sand	0 o 6	0.454545	0.687552	0	2		0.272727	0.467099	0	1
2.3 Wallowed	0 to 2	0.272727	0.467099	0	1		0.272727	0.467099	0	1
2.4 Interacted with water	0 o 6	0.181818	0.40452	0	1		0.363636	0.504525	0	1
3.1 Feeding	0 to 5	3.36364	0.504525	3	4		3	0.894427	2	5
3.2 Foraging (10cm VAS)	0 to 10	0.644031	0.283292	0	0.927711		0.53012	0.297812	0.0120482	0.843373
4.1 Walking	0 to 5	1.63636	1.12006	0	3		1.45455	1.12815	0	3
5.1 Activity (10cm VAS)	0 to 10	0.547619	0.345976	0	0.928571		0.545455	0.405455	0	0.952381
5.2 Standing	0 o 6	2.45455	1.12815	1	4		2.36364	1.43337	1	4
6.1 Interacting environment	0 o 6	1.09091	0.831209	0	2		0.818182	1.25045	0	3
6.2 Time with others (10cm VAS)	0 to 10	0.732684	0.143684	0.47619	0.940476		0.658009	0.272621	0	0.892857
6.3 Affiliative behaviour	0 o 6	2.09091	1.30035	0	4		2.36364	1.20605	0	4
6.4 Agonistic behaviour	0 o 6	1	1.34164	0	3		0.636364	1.20605	0	4
6.5 Object play	0 to 2	0.0909091	0.301511	0	1		0.272727	0.467099	0	1
6.6 Conspecific play	0 to 2	0.272727	0.467099	0	1		0.363636	0.504525	0	1
9.1 Mental health (10cm VAS)*	0 to 10	3.09783	2.94015	0	6.30435		6.68478	1.4461	5.21739	8.47826
9.2 Physical health (10cm VAS)*	0 to 10	4.62687	3.11889	1.04478	7.31343		7.08955	1.79312	4.77612	8.95522
9.3 Overall welfare (10cm VAS)*	0 to 10	3.31897	3.16157	0	7.06897		7.5	1.69223	5.34483	9.48276
* only scored for n = 4 elephants at one zoo

## Sheet: Tool-Night
Table 3a. Population summary statistics for the Night-time data when used as part of the behavioural welfare tool Trial 2, rated concurrently by 1 keeper at each of two zoo's and a single researcher (elephants N=8) for the purpose of testing inter-rater reliability
	Keeper					Researcher
	Mean	SD	Min	Max		Mean	SD	Min	Max
Feeding total	0.36875	0.131414	0.17	0.59		0.37375	0.0740536	0.28	0.47
Standing with others	0.14	0.133417	0.05	0.42		0.10625	0.0575543	0	0.18
standing alone	0.05875	0.0695778	0	0.15		0.07625	0.0474906	0	0.15
lying with others	0.26	0.125831	0.06	0.42		0.2125	0.157639	0	0.53
lying alone	0.08375	0.1227	0	0.35		0.12125	0.133784	0	0.39
lying longest bout(min)	115.714	36.4496	90	180
stereotypy	0.02375	0.0440576	0	0.1		0.02	0.0403556	0	0.11
walking	0.0375	0.0353553	0	0.1		0.04875	0.0461171	0	0.11
interaction with environment	0.0116342	0.0215501	0	0.047619		0.0555986	0.0727582	0	0.222222
social	0.0232684	0.0355993	0	0.0952381		0.0212418	0.0293339	0	0.0588235
out of view	0.152174	0.157622	0.0434783	0.478261		0.217391	0.0464802	0.130435	0.26087
Table 3b. Population summary statistics for the Night-time data when used as part of the behavioural welfare tool Trial 3, rated by two keepers at one zoo (elephants N=7) for the purpose of assessing inter-keeper reliability
	Keeper 1					Keeper 2
	Mean	SD	Min	Max		Mean	SD	Min	Max
Feeding total	0.297143	0.137633	0.18	0.45		0.322857	0.0944659	0.24	0.5
Standing with others	0.0528571	0.0560453	0	0.15		0.0457143	0.0541163	0	0.15
standing alone	0.00714286	0.0176777	0	0.05		0.00714286	0.0188982	0	0.05
lying with others	0.352857	0.216692	0	0.53		0.36	0.195278	0	0.56
lying alone	0.0585714	0.144957	0	0.41		0.0585714	0.154965	0	0.41
lying longest bout(min)	132.857	65.0137	60	180		132.857	48.5504	60	180
stereotypy	0.0471429	0.0767998	0	0.18		0.0471429	0.0809762	0	0.18
walking	0.0914286	0.078011	0	0.21		0.0785714	0.065429	0	0.18
interaction with environment	0.0233002	0.0284386	0	0.0588235		0.0270604	0.0346351	0	0.0769231
social	0.0975299	0.108436	0	0.235294		0.0814733	0.0681912	0	0.176471
out of view	0.192547	0.136381	0.0434783	0.391304		0.204969	0.143575	0.0434783	0.434783

## Sheet: Tool-QBA
Table 4. Population summary statistics for the QBA terms when used as part of the behavioural welfare tool Trial 2, rated concurrently by 1 keeper at each of 5 zoo's and a single researcher (elephants N=29)
	Keeper					Researcher
	Mean	SD	Min	Max		Mean	SD	Min	Max
Content	7.83585	2.56419	0	10		7.74717	2.3637	0	10
Depressed	0.527358	1.18471	0	6.6		0.0509434	0.150076	0	0.9
Relaxed	7.81226	2.57381	1.2	10		8.68019	1.96427	2.2	10
Uncomfortable	0.992453	1.76806	0	8.6		1.13774	1.90855	0	8.4
Fearful	0.70566	1.18385	0	9.4		0.0933962	0.310535	0	1.8
Agitated	1.18774	1.81972	0	7.9		0.514151	1.23916	0	6.9
Tense	0.889524	1.22584	0	7.7		0.340566	1.03453	0	7.2
Frustrated	0.986792	1.66477	0	8.2		0.84434	1.67036	0	8.1
Wary	0.883019	1.25284	0	6		0.5	1.19451	0	6.6
Playful	1.08396	2.16677	0	10		0.633962	2.27378	0	10
Attentive	5.44434	3.41794	0	10		5.77358	2.60404	0	10
Distressed (upset)	0.520755	0.811315	0	6.5		0.181132	0.469268	0	2.3

## Sheet: Ethogram-Day
Table 5. Population level statistics for video observations using the Daytime ethogram. Observations are of adults only, with statistics representing the proportion of total scans spent exhibiting a behaviour within each category.
Category	N	Mean	SD	Min	Max
Stereotypy	25	0.0733999	0.0998895	0	0.314507
Play	25	0.017587	0.047386	0	0.221314
Maintenance	25	0.0202495	0.0235485	0	0.08125
Interaction water	25	0.00629265	0.0111563	0	0.0405984
Interaction environment	25	0.000567376	0.00283688	0	0.0141844
Feeding	25	0.505704	0.233785	0.19765	0.867598
Locomotion	25	0.294413	0.143785	0.115418	0.631434
Rest	25	0.0292306	0.0506088	0	0.216733
Social	25	0.036071	0.0307811	0	0.0940705
Agonistic	25	0.00200664	0.00332755	0	0.009091
Proximity to others*	18	0.688248	0.154363	0.416386	0.886277
* within 3 elephant body lengths of another adult elephant

## Sheet: Ethogram-Night
Table 6.a. Population level statistics for video observations using the Night-time ethogram for scan sampled behaviour over three consecutive nights. Observations are of adults only. Statistics represent the proportion of total scans spent exhibiting a behaviour within each category.
Category	N	Mean	SD	Min	Max
Feeding	23	0.227841	0.143409	0	0.544379
Stereotypy	23	0.0483636	0.0880359	0	0.411765
Walking	23	0.0425367	0.0611397	0	0.333333
Comfort behaviour	23	0.0195399	0.0417235	0	0.203822
Interaction environment	23	0.0212831	0.0450749	0	0.222222
Social - affiliative	22	0.0321302	0.0685007	0	0.447552
Social - agonistic	22	0.000515608	0.00244789	0	0.0128205
Standing rest	23	0.26295	0.171529	0	0.7
Lying rest	23	0.29561	0.178933	0	0.810526
Other	23	0.0455259	0.0797356	0	0.377049
OOS	23	0.227183	0.252822	0	0.964126
Table 6.b. Population level statistics for video observations using the Night-time ethogram to record sleep/resting behaviour. Units are in minutes, taken from three consecutive nights of footage.
Measure	N	Mean	SD	Min	Max
Longest SR bout	22	56.9616	48.5294	0	294
Longest LR bout	22	89.2577	45.0326	0	262
Total duration SR	22	127.955	85.9958	1	370
Total duration SR - near others	15	103.244	69.4318	0	235
Total duration LR	22	162.552	84.3171	0	344
Total duration LR - near others	21	124.42	94.3658	0	301
																	Length of longest SR bout (Min)	Length of longest LR bout (Min)	Total duration SR	Total duration SR - near others	Total duration LR	Total duration LR - near others
																Mean	56.9616	89.2577	127.955	103.244	162.552	124.42
																SD	48.5294	45.0326	85.9958	69.4318	84.3171	94.3658
																Min	0	0	1	0	0	0
																Max	294	262	370	235	344	301
																			Mean	SD	Min	Max
																	Length of longest SR bout (Min)	22	56.9616	48.5294	0	294
																	Length of longest LR bout (Min)	22	89.2577	45.0326	0	262
																	Total duration SR	22	127.955	85.9958	1	370
																	Total duration SR - near others	15	103.244	69.4318	0	235
																	Total duration LR	22	162.552	84.3171	0	344
																	Total duration LR - near others	21	124.42	94.3658	0	301
